# Supplementary material for: In-depth analysis of large-scale screening of WRKY members based on genome-wide identification
Source: Front Genet. 2023 Jan 9;13:1104968. doi: 10.3389/fgene.2022.1104968 (PMC9868916; doi:10.3389/fgene.2022.1104968)
Supplement: Supplementary file 1 [file Table2.XLSX]

## Sheet: Sheet1
Table S2 The FPKM values used for the analysis of expression profiles
Original ID	Terms	Gene ID	Mean_CK_0h	Mean_CK_4h	Mean_T_4h	Mean_CK_24h	Mean_T_24h
gene9174	MA16_Dca000627	DoWRKY1	33.0226	58.1884	70.9099	46.2443	51.7242
gene9184	MA16_Dca000637	DoWRKY2	0.925983	0.849443	2.74826	0.402686	1.10397
gene9218	MA16_Dca000671	DoWRKY3	153.445	51.013	351.605	55.4048	338.923
gene9246	MA16_Dca000699	DoWRKY4	0	6.12955	40.745	8.78987	54.8577
gene9419	MA16_Dca000873	DoWRKY5	475.218	292.519	524.787	287.207	552.257
gene2154	MA16_Dca002096	DoWRKY6	27.3545	25.8827	7.47777	14.2137	9.38226
gene18779	MA16_Dca002195	DoWRKY7	0.123375	0.116373	0.0975187	0	0.0689363
gene18781	MA16_Dca002197	DoWRKY8	0	0	0	0	0
gene18789	MA16_Dca002205	DoWRKY9	0.066685	0	0.0409993	0	0
gene19132	MA16_Dca002550	DoWRKY10	3.86054	4.70522	1.54544	4.3282	5.17196
gene3679	MA16_Dca002715	DoWRKY11	3.5499	37.6655	172.017	33.4148	94.793
gene3864	MA16_Dca002901	DoWRKY12	0.301265	0.195453	0	0.324491	0
gene2460	MA16_Dca003067	DoWRKY13	0.96039	0.309564	0.317342	0.142139	0.0832737
gene2573	MA16_Dca003180	DoWRKY14	57.8052	33.4831	18.015	36.5264	36.8639
gene13838	MA16_Dca003732	DoWRKY15	0.558904	0.264595	0.386997	0.190379	0.129603
gene13456	MA16_Dca004998	DoWRKY16	0.854921	2.03288	2.13894	1.01079	2.65957
gene13501	MA16_Dca005043	DoWRKY17	330.278	53.8464	33.951	42.7909	163.573
gene13506	MA16_Dca005048	DoWRKY18	0.816005	2.63357	22.2609	1.44154	3.46351
gene10396	MA16_Dca005648	DoWRKY19	20.7384	22.5506	12.1748	17.7049	14.2564
gene7847	MA16_Dca005780	DoWRKY20	19.3208	19.4734	6.192	14.3371	12.4683
gene15848	MA16_Dca006278	DoWRKY21	78.8754	124.622	135.563	110.225	85.3835
gene1004	MA16_Dca006505	DoWRKY22	40.421	39.9697	18.03	35.125	36.5693
gene4927	MA16_Dca006646	DoWRKY23	0.890917	0.075992	0.0358807	0.131992	0
gene16031	MA16_Dca006787	DoWRKY24	0.235159	0.355596	1.57978	0.857029	1.86487
gene17871	MA16_Dca007186	DoWRKY25	57.8063	60.9062	30.1352	59.0966	33.075
gene141	MA16_Dca007842	DoWRKY26	0.874016	6.71078	1.81972	6.3009	4.13433
gene16402	MA16_Dca008357	DoWRKY27	2.50208	19.088	43.2515	15.6759	19.7322
gene21061	MA16_Dca008849	DoWRKY28	57.4218	67.7008	37.6737	56.6628	27.6515
gene9866	MA16_Dca008967	DoWRKY29	0.139467	0.051114	0.129785	0	0.0955883
gene22118	MA16_Dca008985	DoWRKY30	19.8393	42.4294	31.643	29.5324	41.6576
gene908	MA16_Dca009368	DoWRKY31	0.0225663	0	0.0353627	0	0
gene2861	MA16_Dca010430	DoWRKY32	134.316	89.9901	286.006	91.5364	206.585
gene14802	MA16_Dca010993	DoWRKY33	0	0	0	0	0
gene25956	MA16_Dca011499	DoWRKY34	0	0	0	0	0
gene10132	MA16_Dca011569	DoWRKY35	0.012861	0.0176033	0.147871	0	0.112169
gene14151	MA16_Dca011860	DoWRKY36	13.9189	5.75453	2.15343	9.9097	5.17833
gene18286	MA16_Dca011912	DoWRKY37	215.512	5.44511	6.84292	5.99681	32.4153
gene18288	MA16_Dca011915	DoWRKY38	0	0	0	0	0.0154423
gene7502	MA16_Dca012410	DoWRKY39	24.9986	98.6326	125.649	58.8241	214.803
gene19966	MA16_Dca012846	DoWRKY40	1.44258	0.089594	0	0.143977	0.0128647
gene10042	MA16_Dca013146	DoWRKY41	1.33779	2.26768	3.38666	3.11437	41.344
gene10045	MA16_Dca013149	DoWRKY42	0.624039	0.301606	0.654341	0.292102	1.87526
gene10046	MA16_Dca013150	DoWRKY43	0.106459	0	0.0360673	0.0187863	0.037217
gene17696	MA16_Dca013510	DoWRKY44	18.232	15.175	11.2891	17.6394	17.9608
gene13	MA16_Dca014563	DoWRKY45	38.1733	10.716	14.1084	18.474	2.07596
gene3535	MA16_Dca015482	DoWRKY46	86.7954	43.6798	19.8205	45.807	33.0044
gene20020	MA16_Dca015639	DoWRKY47	2.92589	4.53579	8.97578	1.47567	1.60141
gene6724	MA16_Dca015848	DoWRKY48	18.1141	54.9242	154.003	62.9239	110.216
gene22923	MA16_Dca015914	DoWRKY49	0.007979	0.0887167	1.34854	0.0546173	0.044191
gene20818	MA16_Dca016437	DoWRKY50	25.1581	36.8596	14.2706	38.0375	17.8614
gene1694	MA16_Dca016988	DoWRKY51	0.0473783	0	0.022174	0	0
gene15345	MA16_Dca017113	DoWRKY52	3.96521	0.87572	0.0115783	1.6578	0.291115
gene13113	MA16_Dca018137	DoWRKY53	52.739	51.15	19.9367	33.5203	37.803
gene21220	MA16_Dca018897	DoWRKY54	24.736	194.823	567.473	55.2655	140.879
gene12871	MA16_Dca019319	DoWRKY55	14.7313	1.16648	0.273309	3.33369	1.29301
gene10921	MA16_Dca019656	DoWRKY56	3.18206	5.30117	1.19325	6.7578	6.46028
gene4538	MA16_Dca019840	DoWRKY57	20.9985	41.6087	384.575	42.7988	187.41
gene5638	MA16_Dca020108	DoWRKY58	25.5296	133.327	111.171	82.378	83.5518
gene11820	MA16_Dca020159	DoWRKY59	1.62644	5.77236	6.34341	2.33009	5.51789
gene20726	MA16_Dca020342	DoWRKY60	0.50602	0.284146	0.0297467	0.388036	0.0656703
gene12741	MA16_Dca020473	DoWRKY61	4.13633	2.2361	2.44535	1.54207	2.26702
gene13937	MA16_Dca021638	DoWRKY62	0.440979	0.793366	7.93126	0.943882	2.70299
gene12854	MA16_Dca022108	DoWRKY63	0.135716	0.047089	0.248709	0.0891707	0.0711127
gene25243	MA16_Dca023070	DoWRKY64	44.9251	51.0424	26.9545	53.2132	32.1555
gene19438	MA16_Dca024256	DoWRKY65	8.4263	8.81162	5.76355	4.34209	1.99185
gene8345	MA16_Dca024393	DoWRKY66	14.8174	13.6013	11.3286	12.1781	12.6185
gene22616	MA16_Dca026708	DoWRKY67	0.304996	0.0589473	0	0.09877	0.0518147
gene15681	MA16_Dca026764	DoWRKY68	0.289516	0.405028	0	0.349322	0
gene13960	MA16_Dca027312	DoWRKY69	125.736	11.2691	16.4636	5.36683	38.5916
gene28601	MA16_Dca028004	DoWRKY70	2.51281	8.62928	3.03893	6.75442	3.64325
gene27907	MA16_Dca028175	DoWRKY71	384.914	89.4736	115.513	56.1849	140.279
gene25383	MA16_Dca028770	DoWRKY72	1.6725	1.5988	0.257777	2.05166	0.129732
