# Supplementary material for: In-depth analysis of large-scale screening of WRKY members based on genome-wide identification
Source: Front Genet. 2023 Jan 9;13:1104968. doi: 10.3389/fgene.2022.1104968 (PMC9868916; doi:10.3389/fgene.2022.1104968)
Supplement: Supplementary file 2 [file Table1.XLSX]

## Sheet: Sheet1
Table S1 The information of Arabidopsis thaliana wrky gene family used in the study
Locus ID	Gene ID	Description
At2g04880	AtWRKY1	WRKY family transcription factor (ZAP1)
At1g55600	AtWRKY10	WRKY family transcription factor
At4g31550	AtWRKY11	WRKY family transcription factor
At2g44745	AtWRKY12	WRKY family transcription factor
At4g39410	AtWRKY13	WRKY family transcription factor
At1g30650	AtWRKY14	WRKY family transcription factor
At2g23320	AtWRKY15	WRKY family transcription factor
At5g45050	AtWRKY16	disease resistance protein-like
At2g24570	AtWRKY17	WRKY family transcription factor
At4g31800	AtWRKY18	WRKY family transcription factor
At4g12020	AtWRKY19	putative disease resistance protein
At5g56270	AtWRKY2	WRKY family transcription factor
At4g26640	AtWRKY20	WRKY family transcription factor
At2g30590	AtWRKY21	WRKY family transcription factor
At4g01250	AtWRKY22	WRKY family transcription factor
At2g47260	AtWRKY23	WRKY family transcription factor
At5g41570	AtWRKY24	WRKY family transcription factor
At2g30250	AtWRKY25	WRKY family transcription factor
At5g07100	AtWRKY26	WRKY family transcription factor
At5g52830	AtWRKY27	WRKY family transcription factor
At4g18170	AtWRKY28	WRKY family transcription factor
At4g23550	AtWRKY29	WRKY family transcription factor
At2g03340	AtWRKY3	WRKY family transcription factor
At5g24110	AtWRKY30	WRKY family transcription factor
At4g22070	AtWRKY31	WRKY family transcription factor
At4g30935	AtWRKY32	WRKY family transcription factor
At2g38470	AtWRKY33	WRKY family transcription factor
At4g26440	AtWRKY34	WRKY family transcription factor
At2g34830	AtWRKY35	WRKY family transcription factor
At1g69810	AtWRKY36	WRKY family transcription factor
At5g22570	AtWRKY38	WRKY family transcription factor
At3g04670	AtWRKY39	WRKY family transcription factor
At1g13960	AtWRKY4	WRKY family transcription factor
At1g80840	AtWRKY40	WRKY family transcription factor
At4g11070	AtWRKY41	WRKY family transcription factor
At4g04450	AtWRKY42	WRKY family transcription factor
At2g46130	AtWRKY43	WRKY family transcription factor
At2g37260	AtWRKY44	WRKY family transcription factor
At3g01970	AtWRKY45	WRKY family transcription factor
At2g46400	AtWRKY46	WRKY family transcription factor
At4g01720	AtWRKY47	WRKY family transcription factor
At5g49520	AtWRKY48	WRKY family transcription factor
At5g43290	AtWRKY49	WRKY family transcription factor
At5g26170	AtWRKY50	WRKY family transcription factor
At5g64810	AtWRKY51	WRKY family transcription factor
At5g45260	AtWRKY52	unknown protein
At4g23810	AtWRKY53	WRKY family transcription factor
At2g40750	AtWRKY54	WRKY family transcription factor
At2g40740	AtWRKY55	WRKY family transcription factor
At1g64000	AtWRKY56	WRKY family transcription factor
At1g69310	AtWRKY57	WRKY family transcription factor
At3g01080	AtWRKY58	WRKY family transcription factor
At2g21900	AtWRKY59	WRKY family transcription factor
At1g62300	AtWRKY6	WRKY family transcription factor
At2g25000	AtWRKY60	WRKY family transcription factor
At1g18860	AtWRKY61	WRKY family transcription factor
At5g01900	AtWRKY62	WRKY family transcription factor
At1g66600	AtWRKY63	hypothetical protein
At1g66560	AtWRKY64	WRKY family transcription factor
At1g29280	AtWRKY65	WRKY family transcription factor
At1g80590	AtWRKY66	WRKY family transcription factor
At1g66550	AtWRKY67	WRKY family transcription factor
At3g62340	AtWRKY68	WRKY family transcription factor
At3g58710	AtWRKY69	WRKY family transcription factor
At4g24240	AtWRKY7	WRKY family transcription factor
At3g56400	AtWRKY70	WRKY family transcription factor
At1g29860	AtWRKY71	WRKY family transcription factor
At5g15130	AtWRKY72	WRKY family transcription factor
At5g28650	AtWRKY74	WRKY family transcription factor
At5g13080	AtWRKY75	WRKY family transcription factor
At5g46350	AtWRKY8	WRKY family transcription factor
At1g68150	AtWRKY9	WRKY family transcription factor
Note: the data was obtained from the Arabidopsis Information Resource (TAIR).Eulgem T, Rushton PJ, Robatzek S, Somssich IE. The WRKY superfamily of plant transcription factors. Trends Plant Sci. 2000;5(5):199-206. doi:10.1016/s1360-1385(00)01600-9
